# Supplementary material for: CDH17 nanobodies facilitate rapid imaging of gastric cancer and efficient delivery of immunotoxin
Source: Biomater Res. 2022 Nov 26;26:64. doi: 10.1186/s40824-022-00312-3 (PMC9701387; doi:10.1186/s40824-022-00312-3)
Supplement: Supplementary file 2 — Additional file 2: Supplementary table S1. [file 40824_2022_312_MOESM2_ESM.xlsx]

## Sheet: Sheet1
Table S1, Clinical information for microarray samples
Number	Tumor types	Gender	Age	Tumor size(length x width x height, cm)	Tumor location	Lymph node invasion	CDH17 expression
1	canalicular adenoma	male	58	7×5.5×2	gastric antrum	yes	Negative
2	canalicular adenoma	male	84	9×6.5×2	gastric antrum	yes	Positive (++)
3	canalicular adenoma	male	58	4×4×1	cardia	yes	Negative
4	canalicular adenoma	female	67	2.5×2.5×1，1.7×1.5×1	gastric antrum	yes	Positive (++)
5	canalicular adenoma	male	60	7×6×2	cardia	yes	Positive (++)
6	canalicular adenoma	male	67	15×8×1.5	Gastric body	yes	Positive (++)
7	canalicular adenoma	male	65	3×2×1.5	gastric antrum	no	Positive (+)
8	canalicular adenoma	female	73	5.5×4.8×1.5	gastric antrum	yes	Negative
9	canalicular adenoma	female	84	8×8×2	gastric antrum	yes	Positive (+++)
10	canalicular adenoma	male	53	15×10.6	gastric	no	Positive (++)
11	canalicular adenoma	male	78	7×5×4	gastric antrum	no	Negative
12	canalicular adenoma	male	69	15×10.6	cardia	yes	Positive (++)
13	canalicular adenoma	male	77	5×4×1.2	posterior gastric wall	yes	Positive (++)
14	canalicular adenoma	male	70	8×5×1.5	gastric	yes	Positive (++)
15	canalicular adenoma	male	68	4.5×3.5×1.5	gastric antrum	yes	Positive (+)
16	canalicular adenoma	male	75	4.5×4×1，4.5×2.5×1.3	gastric antrum and gastric fundus	yes	Negative
17	canalicular adenoma	male	71	4.5×5×1.5	cardia	yes	Positive (++)
18	canalicular adenoma	male	48	8.5×7×5	gastric	yes	Negative
19	canalicular adenoma	male	61	15×10.6	gastric antrum	no	Positive (+)
20	canalicular adenoma	male	73	6×6×5	gastric antrum	yes	Positive (++)
21	canalicular adenoma	male	68	0.2-2.5×1.5×1	gastric	yes	Positive (+++)
22	canalicular adenoma	male	52	15×10×10 2×2×1.5	gastric	yes	Positive (+)
23	canalicular adenoma	female	74	5×3×1	gastric antrum	yes	Positive (++)
24	canalicular adenoma	male	65	0.5-1.2	gastric	yes	Positive (+)
25	canalicular adenoma	male	65	6×6×3	gastric antrum	yes	Positive (+++)
26	canalicular adenoma	female	68	3.5×2.5×1	gastric antrum	no	Positive (+)
27	mucinous adenocarcinoma	male	70	7×4×1	gastric antrum	no	Negative
28	mucinous adenocarcinoma	female	75	1.8×1.5×1.2	Gastric body	yes	Negative
29	mucinous adenocarcinoma	female	53	8×7×1.5	cardia	yes	Negative
30	mucinous adenocarcinoma	male	24	6.5×5.5×1.5	gastric antrum	no	Negative
31	mucinous adenocarcinoma	male	76	5×2.5×1	gastric antrum	no	Positive (+)
32	mucinous adenocarcinoma	male	57	8×7×2	cardia	yes	Positive (++)
33	mucinous adenocarcinoma	female	79	5×4×1	gastric	no	Positive (+)
34	mucinous adenocarcinoma	male	67	4×3×1.5	gastric	yes	Negative
35	mucinous adenocarcinoma	male	70	5×4×2	gastric	yes	Negative
36	mucinous adenocarcinoma	male	45	9×6×1.5	gastric	yes	Negative
37	mucinous adenocarcinoma	female	30	6×6×3	gastric	yes	Positive (++)
38	mucinous adenocarcinoma	female	68	10×10×9	cardia	yes	Positive (+)
39	mucinous adenocarcinoma	female	70	5.5×4.5×1.5	anterior stomach wall	yes	Positive (+)
40	mucinous adenocarcinoma	male	67	5×4×1.5	gastric	yes	Negative
41	mucinous adenocarcinoma	male	58	5×4×1.5	cardia	no	Positive (++)
42	mucinous adenocarcinoma	male	65	1.2-2×1.5×1.5	Gastric body	yes	Positive (+)
43	mucinous adenocarcinoma	male	63	5×4×1	cardia	yes	Positive (+)
44	mucinous adenocarcinoma	male	53	5.5×4.5×3.5	gastric antrum	yes	Negative
45	mucinous adenocarcinoma	female	68	7×6×1.5	gastric antrum	yes	Positive (+++)
46	mucinous adenocarcinoma	male	47	4×2×0.5	cardia	yes	Positive (+)
47	mucinous adenocarcinoma	female	50	4×3×2	gastric	yes	Negative
48	mucinous adenocarcinoma	male	59	3×3×2	cardia	yes	Positive (++)
49	mucinous adenocarcinoma	female	58	8×6×3	gastric	yes	Positive (+)
50	mucinous adenocarcinoma	female	68	7×5×1	gastric antrum	yes	Negative
51	mucinous adenocarcinoma	male	57	9×8×3	cardia	yes	Negative
52	mucinous adenocarcinoma	male	50	10×10×2	gastric antrum	yes	Positive (++)
53	mucinous adenocarcinoma	male	58	9×8×1	Gastric body	yes	Positive (+)
54	Signet-ring cell carcinoma	female	32	4×4×1.5	gastric antrum	no	Negative
55	Signet-ring cell carcinoma	male	79	4.5×3×1	gastric antrum	yes	Positive (+)
56	Signet-ring cell carcinoma	male	52	7×6×2	gastric antrum	yes	Positive (+)
57	Signet-ring cell carcinoma	male	65	10×6×2.5	cardia	yes	Positive (+)
58	Signet-ring cell carcinoma	female	51	5×3.5×1	gastric	yes	Negative
59	Signet-ring cell carcinoma	female	72	5.5×5×1	gastric antrum	yes	Positive (+++)
60	Signet-ring cell carcinoma	male	56	2.5×2.5×0.5	gastric funduscardia	yes	Positive (+)
61	Signet-ring cell carcinoma	male	83	9.5×9×1	cardia	yes	Positive (+++)
62	Signet-ring cell carcinoma	female	59	2.5×2.5×0.3	Gastric body	no	Positive (++)
63	Signet-ring cell carcinoma	female	65	9×5×1	cardia	yes	Positive (+)
64	Signet-ring cell carcinoma	male	68	6×3×1.5	gastric antrum	yes	Negative
65	Signet-ring cell carcinoma	male	53	4×4×2	cardia	yes	Positive (+)
66	Signet-ring cell carcinoma	female	42	4×2.5×1	gastric	yes	Positive (+)
67	Signet-ring cell carcinoma	female	53	6×5×1	gastric antrum	yes	Positive (+)
68	Signet-ring cell carcinoma	female	50	10×8	gastric	no	Positive (+++)
69	Signet-ring cell carcinoma	female	55	5×4×1.5	gastric antrum	yes	Positive (++)
70	Signet-ring cell carcinoma	female	72	12×7×2.5	gastric antrum	yes	Negative
71	Signet-ring cell carcinoma	female	69	3×2×0.5	gastric antrum	no	Positive (+++)
72	Signet-ring cell carcinoma	female	43	15×10.6	gastric	yes	Positive (++)
73	Signet-ring cell carcinoma	female	33	5.5×4.5×1.5	gastric	yes	Positive (+)
74	Signet-ring cell carcinoma	female	41	5.5×5×1	gastric antrum	no	Positive (+)
75	Signet-ring cell carcinoma	male	49	6×5×1.5	Gastric body and gastric antrum	no	Positive (+)
76	Signet-ring cell carcinoma	male	36	5×2×1	gastric antrum	yes	Positive (+)
77	Signet-ring cell carcinoma	female	54	5×3×1.5	Gastric body	yes	Positive (+++)
78	Signet-ring cell carcinoma	male	32	2.0×7×1.5	gastric	yes	Negative
79	Signet-ring cell carcinoma	male	59	3×2×1	gastric	no	Positive (++)
